# Supplementary material for: Clay Nanotubes Loaded with Diazepam or Xylazine Permeate the Brain through Intranasal Administration in Mice
Source: Int J Mol Sci. 2023 Jun 2;24(11):9648. doi: 10.3390/ijms24119648 (PMC10253593; doi:10.3390/ijms24119648)
Supplement: Supplementary file 1 [file ijms-24-09648-s001.zip]

Archive with 1 entries (1 files):
- ijms-2404918-supplementary.pdf
